# Supplementary material for: Using Extracellular Vesicles Released by GDNF-Transfected Macrophages for Therapy of Parkinson Disease
Source: Cells. 2022 Jun 15;11(12):1933. doi: 10.3390/cells11121933 (PMC9222008; doi:10.3390/cells11121933)
Supplement: Supplementary file 1 [file cells-11-01933-s001.zip]

Archive with 1 entries (1 files):
- cells-1523698-supplementary.pdf
